# Supplementary material for: Advanced Large-Stokes-Shift Fluorescent Probe for the Detection of Biothiols: Facilitating Accurate Indirect Measurement of β-Lactamases
Source: Int J Mol Sci. 2025 Jan 9;26(2):525. doi: 10.3390/ijms26020525 (PMC11764503; doi:10.3390/ijms26020525)
Supplement: Supplementary file 1 [file ijms-26-00525-s001.zip]

Archive with 1 entries (1 files):
- ijms-3409526-supplementary.pdf
